# Supplementary material for: Clinical Implications of Multi-Drug Resistant Organisms’ Gastrointestinal Colonization in an Internal Medicine Ward: The Pandora’s Box
Source: J Clin Med. 2022 May 14;11(10):2770. doi: 10.3390/jcm11102770 (PMC9144986; doi:10.3390/jcm11102770)
Supplement: Supplementary file 1 [file jcm-11-02770-s001.zip]

Archive with 1 entries (1 files):
- jcm-1646927-supplementary.pdf
